# Supplementary material for: Stretchable Ag2Se Thermoelectric Fabric with Simple and Nonthermal Fabrication for Wearable Electronics
Source: Small Sci. 2024 Sep 1;4(11):2400230. doi: 10.1002/smsc.202400230 (PMC11935023; doi:10.1002/smsc.202400230)
Supplement: Supplementary file 1 — Supplementary Material [file SMSC-4-2400230-s001.zip]

Archive with 2 entries (2 files):
- smsc202400230-sup-0001-SuppData-S1.pdf
- smsc202400230-sup-0001-SuppData-S2.mp4
